# Supplementary material for: Improved Therapeutic Efficacy of CBD with Good Tolerance in the Treatment of Breast Cancer through Nanoencapsulation and in Combination with 20(S)-Protopanaxadiol (PPD)
Source: Pharmaceutics. 2022 Jul 22;14(8):1533. doi: 10.3390/pharmaceutics14081533 (PMC9332327; doi:10.3390/pharmaceutics14081533)
Supplement: Supplementary file 1 [file pharmaceutics-14-01533-s001.zip]

Archive with 1 entries (1 files):
- pharmaceutics-1727408-supplementary.pdf
